# Supplementary material for: Allergic profiles of mothers and fathers in the Japan Environment and Children’s Study (JECS): a nationwide birth cohort study
Source: World Allergy Organ J. 2017 Aug 7;10(1):24. doi: 10.1186/s40413-017-0157-0 (PMC5545861; doi:10.1186/s40413-017-0157-0)
Supplement: Supplementary file 1 — Lifetime prevalence of allergic diseases among mothers by regional centers in the JECS (XLSX 744 kb) [file 40413_2017_157_MOESM1_ESM.xlsx]

## Sheet: Table E1
Table S1. Lifetime prevalence of allergic diseases among mothers by regional centers in the JECS
		Hokkaido		Miyagi		Fukushima		Chiba		Kanagawa		Koshin		Toyama		Aichi		Kyoto		Osaka		Hyogo		Tottori		Kochi		Fukuoka		South Kyushu/Okinawa
		n=8041		n=8960		n=12993		n=5801		n=6313		n=7163		n=5413		n=5585		n=3681		n=7810		n=4962		n=2974		n=6877		n=7512		n=5729
		n	%	n	%	n	%	n	%	n	%	n	%	n	%	n	%	n	%	n	%	n	%	n	%	n	%	n	%	n	%
Allergic diseases		4149	0.516	4377	0.489	6141	0.473	3072	0.53	3513	0.556	3935	0.549	2594	0.479	3201	0.573	2010	0.546	3849	0.493	2601	0.524	1583	0.532	3368	0.49	3806	0.507	2611	0.456
Asthma		1076	0.134	946	0.106	1362	0.105	653	0.113	731	0.116	643	0.09	507	0.094	523	0.094	365	0.099	769	0.098	589	0.119	377	0.127	783	0.114	995	0.132	591	0.103
Allergic rhinitis, hey fever		2549	0.317	3004	0.335	4494	0.346	2188	0.377	2640	0.418	2988	0.417	1810	0.334	2368	0.424	1493	0.406	2709	0.347	1835	0.37	1045	0.351	2420	0.352	2522	0.336	1843	0.322
Allergic conjunctivitis		972	0.121	1035	0.116	927	0.071	664	0.114	614	0.097	613	0.086	581	0.107	554	0.099	414	0.112	758	0.097	523	0.105	256	0.086	416	0.06	919	0.122	651	0.114
Atopic dermatitis		1509	0.188	1439	0.161	1591	0.122	816	0.141	1088	0.172	1213	0.169	819	0.151	1160	0.208	653	0.177	1154	0.148	786	0.158	636	0.214	984	0.143	1182	0.157	669	0.117
Food allergy		678	0.084	285	0.032	540	0.042	274	0.047	328	0.052	365	0.051	192	0.035	280	0.05	195	0.053	415	0.053	258	0.052	116	0.039	336	0.049	346	0.046	220	0.038
Drug allergy		280	0.035	197	0.022	314	0.024	189	0.033	147	0.023	174	0.024	128	0.024	142	0.025	95	0.026	178	0.023	117	0.024	82	0.028	165	0.024	242	0.032	141	0.025
Contact dermatitis		157	0.02	210	0.023	249	0.019	128	0.022	106	0.017	103	0.014	89	0.016	82	0.015	78	0.021	146	0.019	105	0.021	59	0.02	134	0.019	158	0.021	101	0.018
																													0.507		0.455		0.549		0.546		0.556		0.49		0.529		0.491		0.533		0.488		0.479
																													0.132		0.103		0.089		0.099		0.117		0.114		0.113		0.098		0.128		0.105		0.094
																													0.336		0.321		0.417		0.406		0.418		0.352		0.378		0.346		0.351		0.335		0.335
																													0.122		0.114		0.086		0.113		0.097		0.06		0.114		0.097		0.086		0.115		0.107
																													0.158		0.116		0.169		0.178		0.172		0.143		0.14		0.147		0.214		0.16		0.151
																													0.046		0.038		0.051		0.053		0.052		0.048		0.047		0.053		0.039		0.032		0.035
																													0.032		0.024		0.024		0.026		0.023		0.024		0.033		0.023		0.028		0.022		0.024
																													0.021		0.017		0.014		0.021		0.017		0.019		0.022		0.019		0.02		0.023		0.017
																													0.429		0.387		0.443		0.455		0.491		0.441		0.455		0.423		0.448		0.411		0.395
																													0.134		0.106		0.092		0.094		0.128		0.103		0.117		0.09		0.136		0.113		0.094
																													0.293		0.263		0.33		0.337		0.372		0.327		0.341		0.299		0.311		0.276		0.275
																													0.055		0.057		0.038		0.044		0.044		0.024		0.05		0.038		0.025		0.053		0.05
																													0.107		0.077		0.11		0.134		0.13		0.111		0.1		0.115		0.123		0.117		0.109
																													0.029		0.033		0.03		0.035		0.031		0.038		0.035		0.035		0.033		0.026		0.027
																													0.011		0.007		0.009		0.01		0.011		0.008		0.012		0.007		0.014		0.007		0.011
																													0.004		0.005		0.004		0.003		0.006		0.004		0.003		0.006		0.004		0.006		0.007
