# Supplementary material for: Allergic profiles of mothers and fathers in the Japan Environment and Children’s Study (JECS): a nationwide birth cohort study
Source: World Allergy Organ J. 2017 Aug 7;10(1):24. doi: 10.1186/s40413-017-0157-0 (PMC5545861; doi:10.1186/s40413-017-0157-0)
Supplement: Supplementary file 2 — Lifetime prevalence of allergic diseases among fathers by regional centers in the JECS (XLSX 19 kb) [file 40413_2017_157_MOESM2_ESM.xlsx]

## Sheet: Table E2 
Table S2. Lifetime prevalence of allergic diseases among fathers by regional centers in the JECS
		Hokkaido		Miyagi		Fukushima		Chiba		Kanagawa		Koshin		Toyama		Aichi		Kyoto		Osaka		Hyogo		Tottori		Kochi		Fukuoka		South Kyushu/Okinawa
		n=2786		n=4050		n=8618		n=3595		n=2376		n=4966		n=3198		n=2511		n=2881		n=2877		n=1801		n=1124		n=2317		n=3733		n=3433
		n	%	n	%	n	%	n	%	n	%	n	%	n	%	n	%	n	%	n	%	n	%	n	%	n	%	n	%	n	%
Allergic diseases		1213	0.435	1662	0.41	3331	0.387	1643	0.457	1167	0.491	2197	0.442	1263	0.395	1224	0.487	1310	0.455	1222	0.425	846	0.47	502	0.447	1020	0.44	1600	0.429	1331	0.388
Asthma		374	0.134	455	0.112	869	0.101	424	0.118	306	0.129	456	0.092	298	0.093	245	0.098	271	0.094	260	0.09	218	0.121	153	0.136	239	0.103	502	0.134	369	0.107
Allergic rhinitis, hey fever		733	0.263	1115	0.275	2308	0.268	1229	0.342	884	0.372	1634	0.329	880	0.275	904	0.36	971	0.337	864	0.3	593	0.329	348	0.31	758	0.327	1094	0.293	905	0.264
Allergic conjunctivitis		156	0.056	214	0.053	229	0.027	178	0.05	105	0.044	185	0.037	159	0.05	104	0.041	127	0.044	110	0.038	95	0.053	29	0.026	55	0.024	207	0.055	197	0.057
Atopic dermatitis		393	0.141	474	0.117	794	0.092	359	0.1	310	0.13	546	0.11	349	0.109	370	0.147	386	0.134	333	0.116	240	0.133	139	0.124	257	0.111	398	0.107	263	0.077
Food allergy		165	0.059	105	0.026	250	0.029	128	0.036	74	0.031	152	0.031	87	0.027	87	0.035	101	0.035	101	0.035	62	0.034	35	0.031	87	0.038	110	0.029	114	0.033
Drug allergy		24	0.009	28	0.007	63	0.007	42	0.012	26	0.011	43	0.009	33	0.01	25	0.01	30	0.01	21	0.007	10	0.006	16	0.014	17	0.007	42	0.011	25	0.007
Contact dermatitis		16	0.006	26	0.006	51	0.006	12	0.003	15	0.006	20	0.004	22	0.007	18	0.007	10	0.003	17	0.006	13	0.007	5	0.004	10	0.004	17	0.005	19	0.006
																													0.507		0.455		0.549		0.546		0.556		0.49		0.529		0.491		0.533		0.488		0.479
																													0.132		0.103		0.089		0.099		0.117		0.114		0.113		0.098		0.128		0.105		0.094
																													0.336		0.321		0.417		0.406		0.418		0.352		0.378		0.346		0.351		0.335		0.335
																													0.122		0.114		0.086		0.113		0.097		0.06		0.114		0.097		0.086		0.115		0.107
																													0.158		0.116		0.169		0.178		0.172		0.143		0.14		0.147		0.214		0.16		0.151
																													0.046		0.038		0.051		0.053		0.052		0.048		0.047		0.053		0.039		0.032		0.035
																													0.032		0.024		0.024		0.026		0.023		0.024		0.033		0.023		0.028		0.022		0.024
																													0.021		0.017		0.014		0.021		0.017		0.019		0.022		0.019		0.02		0.023		0.017
																													0.429		0.387		0.443		0.455		0.491		0.441		0.455		0.423		0.448		0.411		0.395
																													0.134		0.106		0.092		0.094		0.128		0.103		0.117		0.09		0.136		0.113		0.094
																													0.293		0.263		0.33		0.337		0.372		0.327		0.341		0.299		0.311		0.276		0.275
																													0.055		0.057		0.038		0.044		0.044		0.024		0.05		0.038		0.025		0.053		0.05
																													0.107		0.077		0.11		0.134		0.13		0.111		0.1		0.115		0.123		0.117		0.109
																													0.029		0.033		0.03		0.035		0.031		0.038		0.035		0.035		0.033		0.026		0.027
																													0.011		0.007		0.009		0.01		0.011		0.008		0.012		0.007		0.014		0.007		0.011
																													0.004		0.005		0.004		0.003		0.006		0.004		0.003		0.006		0.004		0.006		0.007
