# Supplementary material for: Allergic profiles of mothers and fathers in the Japan Environment and Children’s Study (JECS): a nationwide birth cohort study
Source: World Allergy Organ J. 2017 Aug 7;10(1):24. doi: 10.1186/s40413-017-0157-0 (PMC5545861; doi:10.1186/s40413-017-0157-0)
Supplement: Supplementary file 3 — Selected maternal serum-specific IgE titers during pregnancy by regional centers in the JECS (XLSX 26 kb) [file 40413_2017_157_MOESM3_ESM.xlsx]

## Sheet: Table E3 
Table S3.Selected maternal plasma specific IgE titers during pregnancy by regional centers in the JECS
				Total		Hokkaido		Miyagi		Fukushima		Chiba		Kanagawa		Koshin		Toyama		Aichi		Kyoto		Osaka		Hyogo		Tottori		Kochi		Fukuoka		South Kyushu/Okinawa
				N	%	n	%	n	%	n	%	n	%	n	%	n	%	n	%	n	%	n	%	n	%	n	%	n	%	n	%	n	%	n	%
IgE sensitization to any allergens
	Yes			66187	0.739	4406	0.608	5563	0.71	8409	0.738	3773	0.743	4045	0.78	5232	0.806	3795	0.75	4228	0.791	2794	0.782	5170	0.745	3403	0.766	1914	0.717	4618	0.77	4976	0.728	3861	0.706
Der p 1
	<0.35	class0	0	47479	0.53	3584	0.494	4255	0.543	6269	0.55	2812	0.554	2707	0.522	3673	0.566	2644	0.522	2931	0.548	1854	0.519	3785	0.546	2259	0.508	1444	0.54	3195	0.532	3282	0.48	2785	0.509
	0.35-0.69	class1	1	4999	0.056	325	0.045	380	0.048	636	0.056	321	0.063	308	0.059	422	0.065	215	0.042	302	0.056	227	0.063	394	0.057	236	0.053	134	0.05	365	0.061	371	0.054	363	0.066
	0.70-3.49	class2	2	10224	0.114	830	0.114	862	0.11	1317	0.116	536	0.106	573	0.11	744	0.115	573	0.113	668	0.125	428	0.12	772	0.111	514	0.116	284	0.106	690	0.115	772	0.113	661	0.121
	3.50-17.49	class3	3	14274	0.159	1514	0.209	1180	0.151	1661	0.146	712	0.14	787	0.152	969	0.149	910	0.18	837	0.157	591	0.165	1043	0.15	784	0.176	389	0.146	891	0.148	1229	0.18	777	0.142
	17.50-49.99	class4	4	8463	0.094	769	0.106	768	0.098	1009	0.089	468	0.092	529	0.102	495	0.076	500	0.099	434	0.081	327	0.091	606	0.087	452	0.102	276	0.103	540	0.09	746	0.109	544	0.099
	50.00-99.99	class5	5	3067	0.034	186	0.026	285	0.036	398	0.035	155	0.031	209	0.04	142	0.022	173	0.034	135	0.025	116	0.032	246	0.035	148	0.033	103	0.039	229	0.038	301	0.044	241	0.044
	>=100	class6	6	1079	0.012	43	0.006	107	0.014	109	0.01	73	0.014	75	0.014	45	0.007	47	0.009	40	0.007	32	0.009	89	0.013	52	0.012	42	0.016	91	0.015	133	0.019	101	0.018
		Total	合計	89585	1	7251	1	7837	1	11399	1	5077	1	5188	1	6490	1	5062	1	5347	1	3575	1	6935	1	4445	1	2672	1	6001	1	6834	1	5472	1
Japanese cedar
	<0.35	class0	0	39741	0.444	6652	0.917	3393	0.433	4440	0.39	1899	0.374	1639	0.316	1862	0.287	2236	0.442	1665	0.311	1246	0.349	3103	0.447	1838	0.413	1301	0.487	2146	0.358	3303	0.484	3018	0.552
	0.35-0.69	class1	1	4175	0.047	157	0.022	395	0.05	529	0.046	255	0.05	217	0.042	278	0.043	289	0.057	213	0.04	185	0.052	357	0.051	226	0.051	154	0.058	277	0.046	389	0.057	254	0.046
	0.70-3.49	class2	2	12485	0.139	253	0.035	1212	0.155	1686	0.148	708	0.139	721	0.139	933	0.144	817	0.161	752	0.141	565	0.158	1095	0.158	651	0.146	397	0.149	812	0.135	1106	0.162	777	0.142
	3.50-17.49	class3	3	17821	0.199	134	0.018	1555	0.198	2624	0.23	1117	0.22	1262	0.243	1814	0.28	1009	0.199	1259	0.235	815	0.228	1444	0.208	1000	0.225	488	0.183	1317	0.219	1158	0.17	825	0.151
	17.50-49.99	class4	4	10474	0.117	47	0.006	866	0.111	1490	0.131	740	0.146	864	0.167	1091	0.168	533	0.105	940	0.176	509	0.142	667	0.096	508	0.114	231	0.087	965	0.161	611	0.089	412	0.075
	50.00-99.99	class5	5	3652	0.041	5	0.001	314	0.04	469	0.041	268	0.053	342	0.066	393	0.061	146	0.029	369	0.069	195	0.055	207	0.03	167	0.038	76	0.028	360	0.06	202	0.03	139	0.025
	>=100	class6	6	1221	0.014	3	0	99	0.013	160	0.014	90	0.018	142	0.027	118	0.018	31	0.006	149	0.028	60	0.017	62	0.009	55	0.012	23	0.009	124	0.021	61	0.009	44	0.008
		Total	合計	89569	1	7251	1	7834	1	11398	1	5077	1	5187	1	6489	1	5061	1	5347	1	3575	1	6935	1	4445	1	2670	1	6001	1	6830	1	5469	1
Egg white
	<0.35	class0	0	88662	0.99	7164	0.988	7779	0.993	11305	0.992	5026	0.99	5130	0.989	6432	0.991	5015	0.991	5279	0.987	3531	0.988	6855	0.988	4388	0.987	2645	0.99	5939	0.99	6759	0.989	5415	0.99
	0.35-0.69	class1	1	618	0.007	59	0.008	40	0.005	64	0.006	33	0.006	33	0.006	42	0.006	38	0.008	48	0.009	30	0.008	51	0.007	41	0.009	19	0.007	36	0.006	46	0.007	38	0.007
	0.70-3.49	class2	2	283	0.003	26	0.004	18	0.002	28	0.002	18	0.004	22	0.004	16	0.002	9	0.002	20	0.004	13	0.004	27	0.004	14	0.003	6	0.002	25	0.004	25	0.004	16	0.003
	3.50-17.49	class3	3	14	0	2	0	0	0	2	0	0	0	2	0	0	0	0	0	0	0	0	0	2	0	1	0	1	0	1	0	2	0	1	0
	17.50-49.99	class4	4	1	0	0	0	0	0	0	0	0	0	0	0	0	0	0	0	0	0	0	0	0	0	1	0	0	0	0	0	0	0	0	0
	50.00-99.99	class5	5	0	0	0	0	0	0	0	0	0	0	0	0	0	0	0	0	0	0	0	0	0	0	0	0	0	0	0	0	0	0	0	0
	>=100	class6	6	1	0	0	0	0	0	0	0	0	0	0	0	0	0	0	0	0	0	1	0	0	0	0	0	0	0	0	0	0	0	0	0
		Total	合計	89579	1	7251	1	7837	1	11399	1	5077	1	5187	1	6490	1	5062	1	5347	1	3575	1	6935	1	4445	1	2671	1	6001	1	6832	1	5470	1
Animal dander
	<0.35	class0	0	71160	0.795	5477	0.755	6537	0.834	9452	0.829	4190	0.825	4110	0.792	5005	0.771	4071	0.804	4045	0.756	2771	0.775	5201	0.75	3358	0.755	2183	0.818	4805	0.801	5410	0.792	4545	0.831
	0.35-0.69	class1	1	5858	0.065	483	0.067	461	0.059	658	0.058	314	0.062	363	0.07	501	0.077	326	0.064	403	0.075	249	0.07	501	0.072	312	0.07	154	0.058	370	0.062	445	0.065	318	0.058
	0.70-3.49	class2	2	8491	0.095	808	0.111	580	0.074	876	0.077	399	0.079	520	0.1	691	0.107	458	0.09	601	0.112	375	0.105	781	0.113	516	0.116	242	0.091	570	0.095	661	0.097	413	0.076
	3.50-17.49	class3	3	3014	0.034	350	0.048	204	0.026	313	0.027	133	0.026	134	0.026	217	0.033	159	0.031	218	0.041	125	0.035	342	0.049	186	0.042	72	0.027	186	0.031	223	0.033	152	0.028
	17.50-49.99	class4	4	756	0.008	96	0.013	36	0.005	73	0.006	25	0.005	42	0.008	56	0.009	38	0.008	61	0.011	44	0.012	84	0.012	47	0.011	13	0.005	49	0.008	66	0.01	26	0.005
	50.00-99.99	class5	5	199	0.002	30	0.004	8	0.001	18	0.002	13	0.003	14	0.003	16	0.002	6	0.001	14	0.003	7	0.002	19	0.003	16	0.004	1	0	12	0.002	16	0.002	9	0.002
	>=100	class6	6	81	0.001	7	0.001	8	0.001	6	0.001	2	0	4	0.001	2	0	3	0.001	5	0.001	4	0.001	6	0.001	10	0.002	3	0.001	9	0.001	8	0.001	4	0.001
		Total	合計	89559	1	7251	1	7834	1	11396	1	5076	1	5187	1	6488	1	5061	1	5347	1	3575	1	6934	1	4445	1	2668	1	6001	1	6829	1	5467	1
Moth
	<0.35	class0	0	64472	0.72	5763	0.795	5887	0.751	8436	0.74	3659	0.721	3739	0.721	4689	0.723	3635	0.718	3774	0.706	2504	0.7	4821	0.695	3135	0.705	1872	0.701	4085	0.681	4756	0.696	3717	0.68
	0.35-0.69	class1	1	8140	0.091	605	0.083	652	0.083	941	0.083	497	0.098	489	0.094	559	0.086	440	0.087	454	0.085	313	0.088	684	0.099	413	0.093	253	0.095	588	0.098	710	0.104	542	0.099
	0.70-3.49	class2	2	13227	0.148	742	0.102	1054	0.135	1603	0.141	728	0.143	749	0.144	945	0.146	749	0.148	865	0.162	579	0.162	1094	0.158	699	0.157	422	0.158	1007	0.168	1081	0.158	910	0.166
	3.50-17.49	class3	3	3571	0.04	139	0.019	235	0.03	401	0.035	188	0.037	202	0.039	276	0.043	226	0.045	245	0.046	173	0.048	319	0.046	187	0.042	119	0.045	307	0.051	275	0.04	279	0.051
	17.50-49.99	class4	4	153	0.002	2	0	6	0.001	16	0.001	5	0.001	8	0.002	19	0.003	11	0.002	9	0.002	6	0.002	17	0.002	11	0.002	3	0.001	14	0.002	7	0.001	19	0.003
	50.00-99.99	class5	5	1	0	0	0	0	0	0	0	0	0	0	0	0	0	0	0	0	0	0	0	0	0	0	0	0	0	0	0	0	0	1	0
	>=100	class6	6	0	0	0	0	0	0	0	0	0	0	0	0	0	0	0	0	0	0	0	0	0	0	0	0	0	0	0	0	0	0	0	0
		Total	合計	89564	1	7251	1	7834	1	11397	1	5077	1	5187	1	6488	1	5061	1	5347	1	3575	1	6935	1	4445	1	2669	1	6001	1	6829	1	5468	1
					0.739		0.608		0.709		0.738		0.742		0.779		0.806		0.75		0.791		0.781		0.745		0.765		0.717		0.769		0.729		0.706
					0.53		0.495		0.543		0.551		0.554		0.521		0.566		0.523		0.548		0.518		0.546		0.509		0.541		0.532		0.48		0.509
					0.056		0.045		0.049		0.055		0.063		0.06		0.065		0.043		0.057		0.064		0.057		0.053		0.05		0.062		0.055		0.067
					0.114		0.114		0.11		0.116		0.105		0.11		0.115		0.113		0.125		0.12		0.111		0.115		0.106		0.114		0.113		0.121
					0.159		0.209		0.151		0.145		0.141		0.152		0.149		0.179		0.156		0.165		0.151		0.177		0.145		0.148		0.179		0.142
					0.094		0.105		0.098		0.089		0.093		0.102		0.076		0.099		0.081		0.092		0.087		0.101		0.104		0.09		0.109		0.1
					0.034		0.026		0.037		0.035		0.03		0.04		0.022		0.034		0.025		0.033		0.035		0.033		0.039		0.038		0.044		0.044
					0.012		0.006		0.014		0.01		0.014		0.014		0.007		0.009		0.007		0.009		0.013		0.012		0.016		0.015		0.02		0.018
					1		1		1		1		1		1		1		1		1		1		1		1		1		1		1		1
					0.444		0.917		0.434		0.389		0.375		0.316		0.287		0.443		0.312		0.349		0.448		0.413		0.486		0.358		0.483		0.552
					0.046		0.021		0.05		0.046		0.05		0.042		0.042		0.057		0.04		0.052		0.051		0.051		0.057		0.046		0.057		0.046
					0.139		0.035		0.154		0.148		0.138		0.139		0.145		0.161		0.14		0.158		0.157		0.146		0.149		0.136		0.162		0.142
					0.199		0.019		0.199		0.23		0.221		0.244		0.28		0.199		0.235		0.228		0.209		0.225		0.185		0.219		0.17		0.151
					0.117		0.006		0.11		0.131		0.145		0.166		0.168		0.105		0.175		0.143		0.096		0.115		0.087		0.161		0.089		0.075
					0.041		0.001		0.04		0.041		0.053		0.066		0.06		0.029		0.069		0.054		0.03		0.037		0.028		0.06		0.03		0.025
					0.014		0		0.013		0.014		0.018		0.027		0.018		0.006		0.028		0.017		0.009		0.012		0.009		0.021		0.009		0.008
					1		1		1		1		1		1		1		1		1		1		1		1		1		1		1		1
					0.99		0.988		0.993		0.992		0.99		0.989		0.991		0.991		0.987		0.988		0.988		0.987		0.99		0.989		0.989		0.99
					0.007		0.008		0.005		0.006		0.006		0.006		0.006		0.007		0.009		0.008		0.008		0.009		0.007		0.006		0.007		0.007
					0.003		0.004		0.002		0.002		0.004		0.004		0.002		0.002		0.004		0.004		0.004		0.003		0.002		0.004		0.004		0.003
					0		0		0		0		0		0		0		0		0		0		0		0		0		0		0		0
					0		0		0		0		0		0		0		0		0		0		0		0		0		0		0		0
					0		0		0		0		0		0		0		0		0		0		0		0		0		0		0		0
					0		0		0		0		0		0		0		0		0		0		0		0		0		0		0		0
					1		1		1		1		1		1		1		1		1		1		1		1		1		1		1		1
					0.795		0.755		0.834		0.829		0.826		0.792		0.772		0.805		0.756		0.775		0.75		0.757		0.819		0.8		0.793		0.832
					0.065		0.067		0.059		0.058		0.062		0.07		0.077		0.065		0.076		0.07		0.072		0.07		0.058		0.062		0.065		0.058
					0.095		0.112		0.074		0.077		0.078		0.101		0.106		0.09		0.112		0.105		0.113		0.116		0.091		0.095		0.096		0.075
					0.034		0.048		0.026		0.028		0.026		0.026		0.034		0.031		0.041		0.035		0.049		0.041		0.027		0.031		0.033		0.028
					0.008		0.013		0.005		0.006		0.005		0.008		0.009		0.007		0.011		0.012		0.012		0.01		0.005		0.008		0.01		0.005
					0.002		0.004		0.001		0.002		0.003		0.003		0.002		0.001		0.003		0.002		0.003		0.004		0		0.002		0.002		0.002
					0.001		0.001		0.001		0.001		0		0.001		0		0.001		0.001		0.001		0.001		0.002		0.001		0.001		0.001		0.001
					1		1		1		1		1		1		1		1		1		1		1		1		1		1		1		1
					0.72		0.795		0.751		0.74		0.722		0.721		0.723		0.719		0.706		0.701		0.695		0.705		0.702		0.681		0.695		0.68
					0.091		0.083		0.084		0.083		0.098		0.094		0.086		0.086		0.085		0.087		0.099		0.093		0.094		0.098		0.104		0.099
					0.148		0.102		0.134		0.141		0.142		0.145		0.146		0.148		0.162		0.163		0.158		0.158		0.158		0.168		0.159		0.167
					0.04		0.019		0.03		0.035		0.037		0.039		0.043		0.045		0.046		0.048		0.046		0.042		0.044		0.051		0.04		0.051
					0.002		0		0.001		0.001		0.001		0.002		0.003		0.002		0.002		0.002		0.003		0.002		0.001		0.002		0.001		0.004
					0		0		0		0		0		0		0		0		0		0		0		0		0		0		0		0
					0		0		0		0		0		0		0		0		0		0		0		0		0		0		0		0
					1		1		1		1		1		1		1		1		1		1		1		1		1		1		1		1
					0.695		0.695		0		0.5		0		0		1		0		0		0.5		0.667		0		0		0		0		0
					0.033		0.032		0		0		0		0		0		0		0		0.5		0.333		0		0		0		0		0
					0.097		0.097		0		0		0		0		0		1		0		0		0		0		0		0		0		0
					0.109		0.109		0		0.5		0		0		0		0		0		0		0		0		0		0		1		0
					0.047		0.047		0		0		0		0		0		0		0		0		0		0		0		0		0		0
					0.015		0.015		0		0		0		0		0		0		0		0		0		0		0		0		0		0
					0.005		0.005		0		0		0		0		0		0		0		0		0		0		0		0		0		0
					1		1		0		1		0		0		1		1		0		1		1		0		0		0		1		0
					0		0		0		0		0		0		0		0		0		0		0		0		0		0		0		0
					0		0		0		0		0		0		0		0		0		0		0		0		0		0		0		0
					0		0		0		0		0		0		0		0		0		0		0		0		0		0		0		0
					0.217		0.244		0.238		0.227		0.225		0.213		0.197		0.23		0.186		0.195		0.208		0.204		0.216		0.202		0.219		0.214
					0.243		0.251		0.243		0.248		0.238		0.238		0.241		0.26		0.224		0.243		0.24		0.25		0.253		0.23		0.24		0.246
					0.181		0.17		0.174		0.18		0.182		0.176		0.19		0.181		0.189		0.191		0.191		0.182		0.175		0.181		0.18		0.184
					0.359		0.335		0.344		0.346		0.355		0.373		0.372		0.329		0.402		0.371		0.361		0.364		0.356		0.387		0.361		0.355
					1		1		1		1		1		1		1		1		1		1		1		1		1		1		1		1
